# Supplementary material for: Single-cell 3D genome structure reveals distinct human pluripotent states
Source: Genome Biol. 2024 May 13;25:122. doi: 10.1186/s13059-024-03268-w (PMC11089717; doi:10.1186/s13059-024-03268-w)
Supplement: Supplementary file 1 — Additional file 1: Fig S1. Transcriptome of naive and primed hESCs. Fig S2. Simulation of 3D structure of single-cell chromatin in naive and primed hESCs. Fig S3. Distinct 3D structures of chromosomes in naive and primed hESCs. Fig S4. Features of localization of marker gene locus and regulation in primed and naive hESCs. Fig S5. Fluorescence intensity distribution of epigenetic histone modifications in the nucleus. Fig S6. Distribution of epigenetic histone modifications and LINE1/Alu in primed and naive hESCs. Fig S7. Genomic localization of marker genes, HERVH, and expression of LINE-1-orf-1p in primed and naive hESCs. Fig S8. Radial positioning along the genome of primed or naive genes and enhancer in naive or primed hESCs. Fig S9. Uncropped scans of Western blot. [file 13059_2024_3268_MOESM1_ESM.xlsx]

## Sheet: RNA-seq
Column1	Column2
sample	valid_readr
Naive-N917	7269398
Naive-N918	8222712
Naive-N919	1385418
primed-N917	4870668
primed-N918	2164984
primed-N919	8981188

## Sheet: Cut&tag
sample	valid_read
Naive-CTCF-15	2736726
Naive-CTCF-16	1673500
Naive-H3K27ac-N941	1716140
Naive-H3K27ac-N952	1314792
Naive-H3K27me3-24	1145216
Naive-H3K27me3-N953	1194550
Naive-H3K9ac-N950	747938
Naive-H3K9ac-N951	2028562
Naive-H3K9me3-19	4699086
Naive-H3K9me3-20	5186448
Naive-H4K20me3-27	2968196
Prime-CTCF-14	2797740
Prime-H3K27me3-21	1012880
Prime-H3K27me3-22	4230222
Prime-H3K9me3-18	1735252
Primed-H3K27ac-N948	22664056
Primed-H3K27ac-N949	22319706
Primed-H3K9ac-N930	14973710
Primed-H3K9ac-N946	15390606
Primed-H3k9me3-N945	2825922
Primed-H4K20me3-N931	98732
Primed-H4K20me3-N947	1600256

## Sheet: DiPC
sample	contact_number
Naive_rep1	191598
Naive_rep2	194991
Naive_rep3	135359
Naive_rep4	467676
Naive_rep5	406900
Primed_rep1	224701
Primed_rep2	172712
Primed_rep3	50212
Primed_rep4	168391
Primed_rep5	132227
