# Supplementary material for: Single-cell 3D genome structure reveals distinct human pluripotent states
Source: Genome Biol. 2024 May 13;25:122. doi: 10.1186/s13059-024-03268-w (PMC11089717; doi:10.1186/s13059-024-03268-w)
Supplement: Supplementary file 2 — Additional file 2: Table S1. The sequencing information. [file 13059_2024_3268_MOESM2_ESM.xlsx]

## Sheet: Probe for Line1 and Alu
Table S1 Sequence for DNA FISH probes
DNA FISH probe name	sequence	Lable
Line1-human-1	CCCTCAAAGGAAAGCCCATCAGACTAACAGC	Cy3
Line1-human-2	AAGTCCTTGCCCACGCCTATGTCCTGAA	Cy3
Line1-human-3	TGCGCTGCACCCACTAACTCGTCATCTAGCATT	Cy3
Line1-human-4	GAGAAGTGTCTGTTCATGTCCTTCGCCCA	Cy3
Alu-human-1	CAGCACTTTGGGAGGCCGAGGCGGGAGGATT	FAM
Alu-human-2	CTCAAGCGATCCTCCTGCCTCAGCCTCCCG	FAM

## Sheet: Primer list
Table S2 Primer list for amplifying specific genome regions of B3GAT1、KLF5 and HERVH
Primer	Sequence(5'-3')	Purification
B3GAT1-sec1-F	CCTGCAAATCCTCCTGTAAGGT	PAGE
B3GAT1-sec1-R	GTGAGGAGAGGAAAACACGCTA	PAGE
B3GAT1-sec2-F	CCTGGTGACCCTAACTTCACTC	PAGE
B3GAT1-sec2-R	CCCTCAGTAATCCCTATCACGC	PAGE
B3GAT1-sec3-F	CTCCAGCTCTTGACCCTATTTC	PAGE
B3GAT1-sec3-R	TTCCTGTGTCCAAGTGTTCTC	PAGE
B3GAT1-sec4-F	TGTATGGAGGATGAGGGTGAGTCGG	PAGE
B3GAT1-sec4-R	CTGTTTACCACGCAGGCAGTTCTCT	PAGE
B3GAT1-sec5-F	AGCCCTTGTAAGTTGTCCTCAGCCT	PAGE
B3GAT1-sec5-R	CTGGGATAGAAAGGCAGCAGGTGTT	PAGE
B3GAT1-sec6-F	AGTGGAAGAAACGCTGTGCTTGAGG	PAGE
B3GAT1-sec6-R	CCACAGCCTCAGTGATTCCTAACCC	PAGE
B3GAT1-sec7-F	CGTCCAGATTACCCTATCCTGC	PAGE
B3GAT1-sec7-R	GCACAGCATCATAGTCTGCAAG	PAGE
B3GAT1-sec8-F	CCTGCCATAGGGACTGAAGTTT	PAGE
B3GAT1-sec8-R	GGACACCATAAATGTGGGACCT	PAGE
B3GAT1-sec9-F	GCAGACACTCAAGACATCCAGGGTT	PAGE
B3GAT1-sec9-R	TGCTTGATTCTTGTGTTTCCTGCCC	PAGE
B3GAT1-sec10-F	TTGGCAGAATGCGAGGAGAAAGGAG	PAGE
B3GAT1-sec10-R	TGATGAGGCTAAAATGTTCTGTGGG	PAGE
Klf5-sec1-F-2	ATCTAACGAGGGCCACCAAAAT	PAGE
Klf5-sec1-R-2	CACGTGCCATCAAAACCATTCT	PAGE
Klf5-Sec2-F	CAGAGTGGCTTACTGGAGATTG	PAGE
Klf5-Sec2-R	CTAGAGGACGGGTAGCATTAGA	PAGE
KLF5-sec3-F	CACCTTTCACCGTCTTACTCCA	PAGE
KLF5-sec3-R	ACGGTAGATAGGAGGAAAGCGGAGG	PAGE
KLF5-sec4-F	TCTCAAAACAGAACTTACCCCCACT	PAGE
KLF5-sec4-R	GAATGTTCCGTGTTCTGGATTTAGT	PAGE
KLF5-sec5-F	GTGCTTTCCTTCCCATCCCACTCCT	PAGE
KLF5-sec5-R	AATCAAACCACTCCCGCTACAA	PAGE
KLF5-sec6-F	CCAGGCATTGAAAGTTTTGTCGGCT	PAGE
KLF5-sec6-R	CTAACTTGAGCAACTGGGTATGGGG	PAGE
KLF5-sec7-F	TCCTTGCCCCTGTATTCCCGCTGTC	PAGE
KLF5-sec7-R	CTAAGATTTCCTTTCCACCAGCCTC	PAGE
KLF5-sec8-F	TTCAGTTAGAGATTTCCTCCTTGGG	PAGE
KLF5-sec8-R	GGAAGCAACTGACACAAAATGACTG	PAGE
KLF5-sec9-F	GTGTCACTCTTTCGGTTCATA	PAGE
KLF5-sec9-R	AGCCCTCTGCTTTGCTTCTAACCTG	PAGE
HERVH-F	GCAACCCCACCCATACTCAA	PAGE
HERVH-R	TCATCTCCGTGCCCTCTACT	PAGE

## Sheet: Cut&Tag adapter primer
Table S3 Adpter primer for Cut&Tag
Primers	Sequence(5'-3')	Purification	Modification
cuttag-A	phos-CTGTCTCTTATACACATCT-NH2	HAP	phos,NH2
cuttag-B	TCGTCGGCAGCGTCAGATGTGTATAAGAGACAG	HAP
cuttag-C	GTCTCGTGGGCTCGGAGATGTGTATAAGAGACAG	HAP

## Sheet: Naive and primed genes list
Table S4 Genelist of representative Naïve and Primed genes.
	Gene
Naive	NANOG、KLF4、KLF5、DPPA3、DPPA5
Primed	ZIC2、OTX2、B3GAT1、LIN28A、ESRRB
